# Supplementary material for: Reverse Mode Polymer Stabilized Cholesteric Liquid Crystal Flexible Films with Excellent Bending Resistance
Source: Molecules. 2024 Sep 9;29(17):4276. doi: 10.3390/molecules29174276 (PMC11397460; doi:10.3390/molecules29174276)
Supplement: Supplementary file 1 [file molecules-29-04276-s001.zip]

Archive with 1 entries (1 files):
- molecules-3139401-supplementary.pdf
